# Supplementary material for: Brainstem noradrenergic modulation of the kisspeptin neuron GnRH pulse generator in mice
Source: Nat Commun. 2025 Jul 1;16:5772. doi: 10.1038/s41467-025-60837-8 (PMC12215617; doi:10.1038/s41467-025-60837-8)
Supplement: Supplementary file 4 — Source Data [file 41467_2025_60837_MOESM4_ESM.zip]

Archive with 2 entries (2 files):
- 540680_3_data_set_10875352_sx15cw.xlsx
- 540680_3_data_set_10875354_sx1c5w (1).xlsx
