# Supplementary material for: Brainstem noradrenergic modulation of the kisspeptin neuron GnRH pulse generator in mice
Source: Nat Commun. 2025 Jul 1;16:5772. doi: 10.1038/s41467-025-60837-8 (PMC12215617; doi:10.1038/s41467-025-60837-8)
Supplement: Supplementary file 4 — Source Data [file 41467_2025_60837_MOESM4_ESM.zip › 540680_3_data_set_10875352_sx15cw.xlsx]

## Sheet: Suppl. Fig. 1
Fig. S1. Amplitude of membrane voltage change (Vmem) in response to NA application for each neuron recorded from each animal. Neurons are grouped by animal.
NA 20uM Vmem in TTX+C+D+B
Expt	Animal		ΔVmem (mV)
1	Mouse #1		-9.9
2	Mouse #2		1.7
3	Mouse #2		3.8
4	Mouse #3		-9.6
5	Mouse #4		-7.2
6	Mouse #5		-10.5
7	Mouse #5		-0.4
8	Mouse #6		-0.2
9	Mouse #6		-10.7
10	Mouse #7		0.1
11	Mouse #7		-8.5
12	Mouse #8		-1.5
13	Mouse #8		-0.4
14	Mouse #9		0.8
15	Mouse #9		-7.1
16	Mouse #10		-6.3
17	Mouse #11		-10.3
18	Mouse #12		1.4
19	Mouse #13		0.5
20	Mouse #13		0.3
21	Mouse #14		-12.5
22	Mouse #14		0.8
23	Mouse #14		-2.5
24	Mouse #15		-9.2
25	Mouse #16		0.2
26	Mouse #16		-6.1
27	Mouse #17		-1
28	Mouse #18		0.5
29	Mouse #18		-1.36
30	Mouse #18		-8.2
31	Mouse #19		0.4
32	Mouse #19		-9.2
33	Mouse #20		-0.5
34	Mouse #21		-3.3
35	Mouse #22		-6.8
36	Mouse #22		-0.7
37	Mouse #23		-6.9
38	Mouse #24		0.1
39	Mouse #25		-0.2
40	Mouse #26		-8.8
41	Mouse #27		-0.2
42	Mouse #27		-11.2
43	Mouse #28		-13
44	Mouse #29		-1.4
45	Mouse #30		-1.5
46	Mouse #30		-0.9
47	Mouse #31		-11.4
48	Mouse #32		2.5
49	Mouse #32		-1.2
50	Mouse #32		-0.8

## Sheet: Suppl. Fig. 2
Fig.S2. Response of individual ARNKISS neurons to α1 agonist
Phenylephrine (PE) 10µM application (1 min) in TTX+CNQX+DAP5+BIC
				Vmem (mV)
		Expt	Animal		Pre	PE (+2-5m)	Wash (+8m)				Delta
		1	Mouse #1		-45.4	-44.1	-41.5				1.3
		2	Mouse #1		-49.2	-49.2	-47.5				0
		3	Mouse #2		-47.7	-47.6	-47.6				0.1
		4	Mouse #3		-56.6	-57	-56.5				-0.4
		5	Mouse #3		-51	-50.4					0.6
		6	Mouse #4		-57.5	-58.6					-1.1
		7	Mouse #4		-49.8	-52.2	-50.6				-2.4
		8	Mouse #5		-50	-48.5	-46.7				1.5
		9	Mouse #5		-53.1	-54.2	-55				-1.1
										Mean (mV):	-0.166667

## Sheet: Suppl. Fig. 3
Fig. S3. Profile of ARNKISS neuron synchronization events (SEs) before and after chemogenetic activation or inhibition of the ARN-projecting noradrenergic neurons.
(a-d) Profile of SEs (represented by normalized fluorescence) in hM3Dq- (a, b) and hM4Di-expressing (c, d) female (a, c) and male (b, d) mice before and after the administration of 3 mg/kg CNO.
	(a) hM3Dq-expressing female mice (N=7)																	(a) hM3Dq-expressing male mice (N=7)
				Before CNO injection							After CNO injection										Before CNO injection							After CNO injection
	Time (sec)	mouse #1	mouse #2	mouse #3	mouse #4	mouse #5	mouse #6	mouse #7	mouse #1	mouse #2	mouse #3	mouse #4	mouse #5	mouse #6	mouse #7			Time (sec)	mouse #1	mouse #2	mouse #3	mouse #4	mouse #5	mouse #6	mouse #7	mouse #1	mouse #2	mouse #3	mouse #4	mouse #5	mouse #6	mouse #7
	-135	0.134421	0.02275	0.024862	0.040171	0.042968	0.058858	0.014962	0.039762	0.0802	0.018563	0.056439	0.002265	0.016233	0.039159			-135	0.118419	-0.00185	0.012668	0.033304	0.040437	0.059077	0.038842	0.002324	0.044327	0.043165	0.002614	0.036306	0.083484	0.12923
	-120	0.105282	0.036518	0.017699	0.086191	0.056486	0.062551	0.018508	0.00162	0.08024	0.006638	0.105957	0.014276	0.013479	0.029483			-120	0.071356	0.023443	0.03395	0.042017	0.091979	0.021921	0.110795	0.01156	-0.00684	0.061359	0.011922	0.024591	0.021402	0.088627
	-105	0.099601	0.049404	0.022453	0.055153	0.039629	0.073963	0.061091	0.002641	0.067571	0.034717	0.006363	0.025139	0.021948	0.002062			-105	0.073226	0.067541	0.033397	0.033012	0.044806	0.011165	0.040998	0.095722	0.005202	0.101464	0.034912	0.039659	0.057289	0.119175
	-90	0.137484	0.049369	0.018843	0.060885	0.003016	0.069426	-0.0014	0.042587	0.079408	0.018908	0.08868	0.035824	0.049706	-0.03066			-90	-0.01786	0.0725	0.037989	0.017285	0.100903	-0.03692	0.080613	0.157154	0.057551	0.092213	0.014235	0.02251	0.031695	0.11885
	-75	0.106556	0.046576	0.004704	0.093375	0.010747	0.078802	0.039782	0.088846	0.09333	0.003815	0.063534	0.023608	0.037191	0.054501			-75	0.156721	0.108258	0.08863	0.049368	0.166392	0.047597	0.079062	0.160568	0.025254	0.077006	0.005828	0.088295	0.105933	0.183028
	-60	0.125401	0.079146	0.050017	0.063054	0.045065	0.046614	0.046209	0.104759	0.139805	0.000401	0.055398	0.052664	0.062069	0.127129			-60	0.137135	0.101403	0.150318	0.073395	0.159363	0.016118	0.231862	0.202348	0.044833	0.127137	0.000127	0.086359	0.169896	0.103137
	-45	0.155357	0.049407	0.030277	0.128886	0.076163	0.069949	0.001984	0.021655	0.175553	0.048488	0.008847	0.109252	0.091171	0.136967			-45	0.209272	0.084313	0.108197	0.08197	0.231805	0.021268	0.182823	0.153097	0.095224	0.091218	0.021232	0.099001	0.123991	0.143537
	-30	0.186066	0.169384	0.090865	0.140839	0.149261	0.151847	0.081243	0.105267	0.411088	0.05465	0.187487	0.193247	0.17425	0.073234			-30	0.240574	0.12882	0.124796	0.078149	0.291299	0.158411	0.298588	0.219786	0.138384	0.141372	0.071798	0.117498	0.233602	0.097306
	-15	0.475407	0.860418	0.752691	0.640573	0.997025	0.231566	0.25937	0.218105	0.983901	0.094834	0.251729	0.702017	0.81378	0.56604			-15	0.812597	0.546511	0.362001	0.247298	0.382526	0.30418	0.593562	0.272559	0.209304	0.283368	0.274994	0.285921	0.298448	0.259718
	0	1	1	1	1	1	1	1	1	1	1	1	1	1	1			0	1	1	1	1	1	1	1	1	1	1	1	1	1	1
	15	0.6645	0.842193	0.746431	0.42599	0.635428	0.874671	0.593302	0.620804	0.68568	0.995616	0.944917	0.608315	0.812362	0.570947			15	0.466822	0.532594	0.691178	0.876106	0.223081	0.375443	0.395438	0.523105	0.589601	0.658316	0.695839	0.338392	0.252033	0.620761
	30	0.322703	0.708923	0.5758	0.154539	0.382291	0.756517	0.31375	0.32933	0.465269	0.73658	0.583225	0.261164	0.712784	0.202034			30	0.205728	0.280408	0.279901	0.555159	0.018026	0.081207	0.080335	0.192015	0.243638	0.270745	0.4921	0.137587	0.061249	0.183685
	45	0.133762	0.622302	0.450077	0.009802	0.127435	0.649228	0.260762	0.094583	0.155168	0.598662	0.227818	0.068148	0.659237	0.153888			45	0.069375	0.123421	0.023803	0.231116	-0.00526	0.073169	0.001222	0.118338	0.037362	0.054169	0.297911	0.01225	0.016933	0.002607
	60	0.108188	0.533118	0.247385	-0.00418	0.024091	0.530834	0.119922	0.022341	0.044745	0.43346	0.104281	0.026003	0.599829	0.060302			60	-0.01638	0.04662	0.005856	0.036705	0.005434	0.021801	0.005825	0.136636	-0.00294	0.014399	0.103249	0.005309	0.067882	0.011834
	75	0.032025	0.46581	0.075483	0.014342	-0.012	0.27986	0.060791	0.057962	-0.00098	0.29898	0.043787	-0.00101	0.449023	0.019786			75	0.09017	0.012074	0.001587	0.016062	0.016779	0.104035	0.016209	0.051701	0.033293	-0.00173	0.030574	0.027444	0.010529	0.02286
	90	0.108813	0.409	0.032736	0.000697	-0.00782	0.121423	0.025285	0.000632	-0.00801	0.139382	0.046064	0.021999	0.243406	0.034292			90	0.040135	-0.00037	0.000566	0.017738	0.034513	0.045595	0.018592	0.128421	0.037551	0.010298	0.01279	0.022186	-0.02029	0.102232
	105	0.089542	0.362412	0.007677	0.003775	0.020061	0.026616	0.028352	0.057329	-0.00106	0.047396	-0.04316	0.04209	0.07189	-0.07425			105	0.099068	0.001368	0.023621	-0.01397	0.061035	0.120854	0.005448	0.137252	0.062368	0.017834	0.003071	0.011646	0.058894	0.040467
	120	0.077446	0.256559	-0.01855	0.001882	0.012078	0.005892	0.048759	-0.00045	0.013085	0.022809	0.008589	0.014638	0.013738	0.018134			120	0.038027	0.029015	0.004947	0.004045	0.024417	0.054148	-0.00267	0.079288	0.028722	0.012844	0.005098	0.021011	0.024641	0.056776
	135	0.067915	0.159992	0.007924	-0.00913	0.021893	-0.00673	0.039571	0.047294	0.024517	0.011278	0.056985	0.032557	0.002144	-0.01431			135	0.102426	0.022592	0.016408	0.015001	0.032153	0.044111	0.009115	0.108079	0.034354	0.005967	0.000649	0.003862	0.014637	0.020952
	(c) hM4Di-expressing female mice (N=9)																					(d) hM4Di-expressing male mice (N=7)
				Before CNO injection									After CNO injection												Before CNO injection								After CNO injection
	Time (sec)	mouse #1	mouse #2	mouse #3	mouse #4	mouse #5	mouse #6	mouse #7	mouse #8	mouse #9	mouse #1	mouse #2	mouse #3	mouse #4	mouse #5	mouse #6	mouse #7	mouse #8	mouse #9			Time (sec)	mouse #1	mouse #2	mouse #3	mouse #4	mouse #5	mouse #6	mouse #7	mouse #1	mouse #2	mouse #3	mouse #4	mouse #5	mouse #6	mouse #7
	-135	0.034699	0.033167	0.019123	0.050149	0.046722	0.053435	0.015747	0.018625	0.013248	0.006413	0.043605	0.100029	0.011573	0.060493	0.028075	0.059866	0.031286	0.021725			-135	0.069364	0.005406	N/A	0.040351	0.044738	0.007488	0.128917	0.037028	0.023575	0.037831	-0.01864	0.060384	0.086138	0.011946
	-120	0.034704	0.02393	0.039907	0.045567	0.03759	0.09639	0.04666	0.019498	0.025293	0.016082	0.054202	0.047899	0.011557	0.086214	0.000413	0.036034	0.031945	0.049965			-120	0.098234	0.017574	N/A	0.031148	0.101785	0.031137	0.105326	0.047997	0.030103	0.025355	0.016901	0.052003	0.074819	0.066316
	-105	0.056148	0.006075	-0.00414	0.048888	0.056979	0.056305	0.018133	0.018918	0.024002	0.006758	0.003191	0.016803	0.017652	0.095659	0.008683	0.047766	0.024191	0.042373			-105	0.273206	0.04629	N/A	0.014974	0.089438	0.047137	0.11663	0.000605	0.057001	0.077527	0.025187	0.003767	-0.01496	0.067106
	-90	0.0508	0.013388	0.010379	0.052155	0.050537	0.04384	0.015427	0.012839	0.043827	0.010567	0.038961	0.020986	0.019053	0.114649	-0.00661	0.063768	0.040802	0.083621			-90	0.080082	0.080928	N/A	0.143061	0.059745	0.091271	0.071353	0.134922	0.034703	0.125748	0.046691	0.013277	0.080471	0.131347
	-75	0.053131	0.005615	0.021427	0.103421	0.067307	0.115084	0.034083	0.01434	0.071399	0.013888	0.049338	0.073039	0.005681	0.124891	0.019882	0.056756	0.045329	0.091119			-75	0.015296	0.175617	N/A	0.122015	-0.0131	0.024636	0.071657	0.082486	0.041265	0.132541	0.046736	-0.00149	0.11032	0.072897
	-60	0.073931	0.02465	-0.00474	0.134618	0.078449	0.130517	0.065927	0.040888	0.095362	0.104871	0.048173	0.125559	0.019426	0.14106	0.009634	0.121773	0.081298	0.078739			-60	0.072085	0.155411	N/A	0.131306	0.004454	0.055226	0.086873	0.02443	0.099755	0.230974	0.014092	-0.01309	0.123507	0.136902
	-45	0.099182	0.091853	0.07546	0.135091	0.070362	0.185412	0.055818	0.064457	0.140252	0.19456	0.14214	0.013617	0.033061	0.130709	0.02552	0.133017	0.08574	0.154591			-45	0.051105	0.196411	N/A	0.17495	0.142472	0.215386	0.084272	0.053827	0.070522	0.029561	0.305624	0.108001	0.199345	0.278507
	-30	0.231661	0.036582	0.02708	0.192926	0.115098	0.275771	0.093966	0.129767	0.161069	0.274789	0.227993	0.066761	0.073739	0.148286	0.099384	0.204844	0.094241	0.234025			-30	0.210203	0.258635	N/A	0.188167	0.247472	0.13234	0.161427	0.060921	0.0654	0.171372	0.353011	0.202683	0.253674	0.370085
	-15	0.908782	0.225124	0.194624	0.469758	0.409909	0.981551	0.178589	0.942085	0.315037	0.711419	0.386853	0.300953	0.157309	0.320223	0.282807	0.31713	0.236391	0.917728			-15	0.50308	0.229074	N/A	0.510484	0.949035	0.267337	0.386704	0.096849	0.220453	0.288373	0.986249	0.322032	0.52404	0.690462
	0	1	1	1	1	1	1	1	1	1	1	1	1	1	1	1	1	1	1			0	1	1	N/A	1	1	1	1	1	1	1	1	1	1	1
	15	0.509669	0.394312	0.439886	0.287561	0.503152	0.441022	0.879171	0.619583	0.87632	0.556371	0.969756	0.817451	0.797467	0.636683	0.515462	0.433964	0.64692	0.461153			15	0.88784	0.6711	N/A	0.284958	0.370097	0.215645	0.459333	0.420293	0.522839	0.476406	0.244576	0.894517	0.242876	0.286306
	30	0.151157	0.117177	0.116059	0.095846	0.206579	0.11837	0.599691	0.289426	0.363355	0.164122	0.373026	0.156433	0.454796	0.316632	0.193425	0.155359	0.471259	0.120453			30	0.196976	0.232312	N/A	0.056543	0.231531	-0.00329	0.268535	0.087114	0.13861	0.287755	0.041886	0.33007	0.03632	0.034697
	45	0.011609	0.009843	0.016692	0.004234	0.081724	0.010577	0.338035	0.053136	0.085577	0.009636	0.069706	-0.01214	0.193168	0.088719	0.024367	0.008873	0.277175	0.021677			45	0.042061	0.051958	N/A	0.060495	0.222787	-0.00168	0.17848	0.333998	0.017299	0.139929	0.009073	0.203217	-0.00066	0.013023
	60	-0.00395	0.019077	-0.00114	0.002992	0.040889	0.013187	0.182216	-0.00172	0.024109	0.008443	0.015911	-0.00654	0.044326	0.030648	0.004434	0.002984	0.100993	0.050934			60	0.036902	0.01108	N/A	0.023196	0.245126	0.041176	0.143966	0.466189	-0.00212	0.068649	0.046311	0.172719	-0.0356	0.004923
	75	-0.02222	-0.00151	0.014326	-0.00552	0.039505	0.008923	0.063225	-0.00975	0.005309	0.006704	-0.00392	0.091005	-0.0009	0.029486	0.013522	-0.00053	0.029488	0.067084			75	0.161032	0.020627	N/A	0.040759	0.356925	0.056673	0.016562	0.476654	-0.00134	0.088909	-0.005	0.087751	-0.00463	0.067454
	90	0.010341	0.012111	-0.01642	0.010982	0.047464	0.007701	0.030743	0.008912	-0.0085	-0.00145	-0.00099	0.092593	-0.0136	0.031966	0.010391	0.027505	0.021579	0.007033			90	0.337193	0.056329	N/A	0.04319	0.982415	0.04276	0.005131	0.432753	-0.00118	0.034821	0.082705	0.060672	0.022321	0.056927
	105	-0.00532	0.030766	0.011801	0.031133	0.059052	0.008502	0.090987	0.005865	0.035704	0.015391	-0.02069	0.120153	0.003264	0.048467	0.018052	0.033641	0.016202	0.047001			105	0.457331	0.182721	N/A	0.05242	0.773889	0.081505	0.013108	0.507891	0.006221	0.042946	0.016113	0.055365	-0.00886	0.044941
	120	0.005502	0.052097	0.041346	0.043132	0.066026	0.025562	0.080478	0.02565	0.028051	0.029257	-0.01549	0.0387	0.009938	0.03949	0.015418	0.051874	0.013843	0.023496			120	0.545032	0.113249	N/A	0.049024	0.108981	0.048084	0.055571	0.433208	-0.00292	0.037536	0.019824	0.05156	-0.03192	0.023062
	135	0.00705	0.035787	0.011124	0.033028	0.073614	0.003211	0.1039	0.014544	-0.00056	0.029732	0.014202	0.007331	0.016064	0.070114	0.027799	0.044004	0.014373	0.042642			135	0.614201	0.008467	N/A	0.052948	0.026588	0.066341	0.042692	0.41579	0.000846	0.098749	0.096005	0.004102	0.060429	-0.00356
																								N/A: the anmial has no SE to calculate the profuile before the injection
(e-h) The mean ± SEM width of SEs of ARNKISS neurons measured at the half of the maximum amplitude in hM3Dq (e, f) and hM4Di (g, h) -expressing female (e, g) and male (f, h) mice before and after 3 mg/kg s.c. CNO.
	(e) hM3Dq-expressing females (N=7)													(f) hM3Dq-expressing males (N=7)
			mouse #1	mouse #2	mouse #3	mouse #4	mouse #5	mouse #6	mouse #7						mouse #1	mouse #2	mouse #3	mouse #4	mouse #5	mouse #6	mouse #7
		before SE	39.6745	93.6651	61.0222	33.3789	47.8585	71.8481	62.3054					before SE	39.9156	35.8775	34.3503	43.1959	22.1028	24.8911	32.9969
		after SE	31.7765	56.7424	63.3647	44.9142	41.622	92.7354	55.6931					after SE	28.8185	29.6139	32.0834	40.684	22.143	22.9107	29.9503
	(g) hM4Di-expressing females (N=9)													(h) hM4Di-expressing males (N=7)
			mouse #1	mouse #2	mouse #3	mouse #4	mouse #5	mouse #6	mouse #7	mouse #8	mouse #9				mouse #1	mouse #2	mouse #3	mouse #4	mouse #5	mouse #6	mouse #7
		before SE	39.8203	22.3286	23.8716	24.8377	28.3179	38.9187	45.8653	43.9552	37.5409			before SE	40.5782	31.4995	N/A	27.2629	27.9726	20.745	27.0193
		after SE	39.9517	39.5533	34.0194	37.2864	33.2179	26.8388	24.8893	38.1155	38.812			after SE	22.2366	25.8614	26.6267	36.8346	37.3538	29.8543	35.5853
																N/A: the anmial has no SE to calculate the profuile before the injection
(i-l) The mean ± SEM amplitude of SEs in hM3Dq (i, j) and hM4Di receptor (k, l) -expressing female (i, k) and male (j, l) mice before and after the administration of 3 mg/kg CNO.
	(i) hM3Dq-expressing females (N=7)													(j) hM3Dq-expressing males (N=7)
				mouse #1	mouse #2	mouse #3	mouse #4	mouse #5	mouse #6	mouse #7						mouse #1	mouse #2	mouse #3	mouse #4	mouse #5	mouse #6	mouse #7
			before inj.	11.1679	12.7651	12.5953	10.3125	10.4849	9.83364	13.0334					before inj.	12.7614	17.9694	20.1474	21.3343	16.4307	15.3134	17.5901
			after inj.	11.6557	13.2407	11.4434	9.56735	9.49751	9.12106	9.84476					after inj.	12.5636	18.599	17.3881	18.8913	19.1578	12.768	16.6982
	(k) hM4Di-expressing females (N=9)													(l) hM4Di-expressing males (N=7)
				mouse #1	mouse #2	mouse #3	mouse #4	mouse #5	mouse #6	mouse #7	mouse #8	mouse #9				mouse #1	mouse #2	mouse #3	mouse #4	mouse #5	mouse #6	mouse #7
			before inj.	15.5141	17.0212	10.6544	12.1623	12.4411	12.3277	10.7964	16.8121	9.83037			before inj.	7.68123	11.3071	N/A	18.0469	11.1698	19.2782	16.2327
			after inj.	15.5477	12.2841	7.91634	12.4562	12.7244	16.8683	12.0966	19.9258	10.3875			after inj.	11.6635	15.037	20.5093	12.1671	13.1701	8.0412	12.4601
																N/A: the anmial has no SE to calculate the profuile before the injection
