# Supplementary material for: Brainstem noradrenergic modulation of the kisspeptin neuron GnRH pulse generator in mice
Source: Nat Commun. 2025 Jul 1;16:5772. doi: 10.1038/s41467-025-60837-8 (PMC12215617; doi:10.1038/s41467-025-60837-8)
Supplement: Supplementary file 4 — Source Data [file 41467_2025_60837_MOESM4_ESM.zip › 540680_3_data_set_10875354_sx1c5w (1).xlsx]

## Sheet: Fig. 1
Fig. 1. Response of ARNKISS neurons to noradrenaline at network and single cell level ex vivo.
Following a baseline period, noradrenaline (NA) was applied which reduced the mean rate of Ca2+ events (b), as well as the mean rate each neuron takes part in synchronized activity within the network (c)
GCAMP NA 100 uM				Events/cell/hr					SEs/cell/hr
Expt	Animal				Pre	NA	Wash			Pre	NA	Wash
1	Mouse #1				31.4286	12.3529	11.25			6.78571	2.64706	2.08333
2	Mouse #2				26.7857	3.92857	7.91667			6.78571	0.357143	0.833333
3	Mouse #3				33.4091	1.15385	3.75			7.5	0.576923	0
				MEANS	30.5411	5.81179	7.63889			7.02381	1.19371	0.972222
GCAMP NA 20 uM				Events/cell/hr					SEs/cell/hr
Expt	Animal				Pre	NA	Wash			Pre	NA	Wash
1	Mouse #1				11.0769	2	4			2.30769	0.5	0.5
2	Mouse #2				24.1071	6.875	2.67857			5.35714	0.625	0
3	Mouse #3				10.7692	5.38462	3.84615			2.69231	0.769231	0
				MEANS	15.3178	4.75321	3.50824			3.45238	0.63141	0.166667
(d-i) Whole-cell patch clamp recordings from individual neurons made in TTX, CNQX, DAP5, and BIC measured change in membrane voltage (d) in response to 1-min NA applications (total n=50 neurons from 32 animals).
(f-i) Repeated NA applications 20-min apart (e, f; n=3 neurons from 3 animals), and NA applications made in an α- (phenoxybenzamine (PBZ); n=4 neurons from 4 animals) (e, g), or β- (propranolol (Prop.); n=4 neurons from 4 animals) (e, h) receptor antagonist (20 µM), and by both drugs applied together (e, I; n=3 neurons from 3 animals).
NA 20uM Vmem in TTX+C+D+B				Vmem (mV)									Propranolol paired appl:					Phenoxybenzamine paired appl:					Phenox+Prop paired appl:
Expt	Animal				Pre	NA (+2-5m)	Wash (+8m)		Effect >5mV?		Amplitude		Pre	NA (+3m)	Wash (+8m)	Amplitude		Pre	NA (+3m)	Wash (+8m)	Amplitude		Pre	NA (+3m)	Wash (+8m)	Amplitude
1	Mouse #1				-52	-61.9	-53.3		y		-9.9
2	Mouse #2				-60.5	-58.8	-57.5		n
3	Mouse #2				-40.1	-36.3	-37.8		n
4	Mouse #3				-61	-70.6	-62.8		y		-9.6		-57.8	-63.8	-59.6	-6
5	Mouse #4				-50.8	-58	-50.4		y		-7.2
6	Mouse #5				-45.4	-55.9			y		-10.5
7	Mouse #5				-49.4	-49.8	-47.1		n
8	Mouse #6				-64.7	-64.9	-63.2		n
9	Mouse #6				-49.3	-60	-53		y		-10.7		-47.7	-47	-45.8	0.7
10	Mouse #7				-56.7	-56.6	-58.3		n
11	Mouse #7				-49.5	-58	-47		y		-8.5		-33.6	-37.7	-34.5	-4.1
12	Mouse #8				-60.3	-61.8	-61.1		n
13	Mouse #8				-45.2	-45.6	-44.7		n
14	Mouse #9				-44.6	-43.8	-43		n
15	Mouse #9				-49.3	-56.4	-49.5		y		-7.1							-42.5	-45.8	-43	-3.3
16	Mouse #10				-40.3	-46.6	-40.4		y		-6.3
17	Mouse #11				-47	-57.3	-45		y		-10.3
18	Mouse #12				-55	-53.6	-52.5		n
19	Mouse #13				-56.6	-56.1	-56.1		n
20	Mouse #13				-47.2	-46.9	-45.3		n
21	Mouse #14				-50.8	-63.3			y		-12.5
22	Mouse #14				-51.6	-50.8	-47.7		n
23	Mouse #14				-48.5	-51	-51.5		n
24	Mouse #15				-42.1	-51.3	-41.2		y		-9.2
25	Mouse #16				-46.9	-46.7	-45.2		n
26	Mouse #16				-58.8	-64.9	-62.1		y		-6.1							-52.4	-55.5	-56.9	-3.1
27	Mouse #17				-62.7	-63.7	-61		n
28	Mouse #18				-56.1	-55.6	-53		n
29	Mouse #18				-51.9	-53.26	-52		n
30	Mouse #18				-51.3	-59.5	-58.5		y		-8.2
31	Mouse #19				-48.3	-47.9	-48.8		n
32	Mouse #19				-51.9	-61.1	-54.7		y		-9.2							-50.2	-52.4	-46.9	-2.2
33	Mouse #20				-43.3	-43.8	-41.2		n
34	Mouse #21				-40	-43.3			n
35	Mouse #22				-41.6	-48.4	-40.7		y		-6.8		-39.4	-41.1		-1.7
36	Mouse #22				-44.1	-44.8	-43.7		n
37	Mouse #23				-43.7	-50.6	-43.3		y		-6.9							-36.7	-42.2	-35.8	-5.5
38	Mouse #24				-36	-35.9	-32.6		n
39	Mouse #25				-46.1	-46.3	-46		n
40	Mouse #26				-46.3	-55.1	-47.6		y		-8.8												-46.4	-46.6	-45.5	-0.2
41	Mouse #27				-34.3	-34.5	-34.2		n
42	Mouse #27				-49.1	-60.3	-51.5		y		-11.2
43	Mouse #28				-47.3	-60.3	-48.5		y		-13												-47.2	-47.5	-45.9	-0.3
44	Mouse #29				-59	-60.4	-59.4		n
45	Mouse #30				-59.6	-61.1	-14.75		n
46	Mouse #30				-50.1	-51	-46.4		n
47	Mouse #31				-43.4	-54.8	-41.7		y		-11.4												-40.4	-40.7	-41	-0.3
48	Mouse #32				-56.9	-54.4	-52.6		n
49	Mouse #32				-60.5	-61.7	-57.2		n
50	Mouse #32				-51.9	-52.7	-43.5		n
		Result 4, 2nd appl:			-59.2	-70.04	-58.5		y		-10.84
		Result 17, 2nd appl:			-45	-56.7	-44.6		y		-11.7
		Result 24, 2nd appl:			-42	-49.8	-41.8		y		-7.8
						NA 2nd vs 1st appl…(no inh):					1.04261
	MEANS (mV)								Pre(all):		-9.17					-2.775					-3.525					-0.266667
									NA1 amplitude: propr *predrug*		-9.21				Proportion:	0.301303				Proportion:	0.481229				Proportion:	0.0240964
									NA1 amplitude: phenox *predrug*		-7.325				(Prop)					(Phenox)					(Phenox+Prop)
									NA1 amplitude: phenox+prop *predrug*		-11.0667
				1st appl. 'y' count:			20
				1st appl. 'n' count:			30
				% cells that respond:			40

## Sheet: Fig. 3
Fig. 3. Quantification of viral transduction in brainstem NA nuclei by tyrosine hydroxylase – mCherry double immunolabeling in male and female mice.
(a) Total number of TH-only and TH-mCherry double labeled neurons per sections in C1/A1, C2/A2, A5, NA-locus coeruleus (LC), subcoeruleus (SubC), A7 and parabrachial (PB) nuclei.
					TH labeling only					TH & mCherry co-labeling
			mouse #1	mouse #2	mouse #3	mouse #4	mouse #5	mouse #1	mouse #2	mouse #3	mouse #4	mouse #5
	C1/A1	male	16	27.8571	29.5	36.625	20.4286	2	4.57143	2.62	0.875	4.28571
		female	23	14	33.25	35.75	29.2	4.625	4.22222	1.75	4.375	3.4
	C2/A2	male	37.75	28.1429	17.46	27.125	9.28571	0.875	1.14286	0.538462	0.375	2.28571
		female	12.375	6.22222	26.25	18.5	20	1.5	0.444444	1.375	3.5	1.3
	A5	male	10.75	8.77778	13.2	13.25	11.125	1	3.66667	1.2	0	2.125
		female	9.8	8	5	15	8.28571	2.2	2	1	1.75	2.57143
	NA-LC	male	194.75	107.25	147	135.5	129	9.5	29.75	11.5	7.25	24
		female	129	96.25	157.25	122.5	110.5	34.25	34.75	58.5	64.5	22.25
	SubC	male	15.8	32.1111	45.4	84.2	28.5	0.4	3.77778	3	0.4	2.625
		female	34.75	14.5	39.3333	77.8571	46.4286	4.75	4	1.66667	2.85714	3.85714
	A7	male	27.33	19	3	12.6667	13.5	0.333333	1	0	0	0.5
		female	6	8	11	19.33	6	2	0.5	0	1	0
	PB	male	7.75	32	54.75	96.25	12.25	0.75	10.25	2.5	2.531	2.25
		female	6.66667	3.33333	72.25	50	56.3333	1.33333	1.33333	7	1.66667	1.33333
(b) Percentage of mCherry-TH co-expression among TH-positive neurons in different NA nuclei.
		Male					Female
		mouse #1	mouse #2	mouse #3	mouse #4	mouse #5	mouse #1	mouse #2	mouse #3	mouse #4	mouse #5
	A1/C1	11.1111	14.0969	2.33333	10.3343	17.341	16.7421	23.1707	5	10.9034	10.4294
	C2/A2	2.26537	3.90244	1.36364	2.99145	19.7531	10.8108	6.66667	4.97738	15.9091	6.10329
	A5	8.51064	29.4643	0	8.33333	16.0377	18.3333	20	16.6667	10.4478	23.6842
	NA-LC	4.6344	21.7153	5.07881	7.25552	15.6863	20.9801	26.5267	27.1147	34.492	16.7608
	SubC	2.46914	10.5263	0.472813	6.19835	8.43373	12.0253	21.6216	4.06504	3.53982	7.67045
	A7	1.20482	5	0	0	3.57143	0	5.88235	0	3.33	0
	PB	0	24.2604	4.36681	2.531	15.5172	16.6667	28.5714	8.83281	3.22581	2.31214
(d) Percentage of the NA-LC area with mCherry-expression in male and female mice.
						Male	Female
					mouse #1	13.6533	42.9311
					mouse #2	20.6617	42.8534
					mouse #3	6.71201	58.0396
					mouse #4	11.4139	38.5096
					mouse #5	16.7552	34.4197

## Sheet: Table 1
Table 1: Results of TH-mCherry double labeling in different noradrenergic nuclei.
		Total number of TH+ neurons
	NA nuclei	(number/section)
				male				female
	A1/C1	18	32.4286	32.12	37.5	24.7143	27.625	18.2222	35	40.125	32.6
	A2/C2	38.625	29.2857	17.9985	27.5	11.5714	13.875	6.66667	27.625	22	21.3
	A5	11.75	12.4444	14.4	13.25	13.25	12	10	6	16.75	10.8571
	NA-LC	204.25	137	158.5	142.75	153	163.25	131	215.75	187	132.75
	SubC	16.2	35.8889	48.4	84.6	31.125	39.5	18.5	41	80.7143	50.2857
	A7	27.6633	20	3	12.6667	14	6	8.5	11	20	6
	PB	8.5	42.25	57.25	98.75	14.5	8	4.66667	79.25	51.6667	57.6667
	NA nuclei	mCherry+ neurons
		(number/section)
				male				female
	A1/C1	2	4.57143	2.62	0.875	4.28571	4.625	4.22222	1.75	4.375	3.4
	A2/C2	0.875	1.14286	0.538462	0.375	2.28571	1.5	0.444444	1.375	3.5	1.3
	A5	1	3.66667	1.2	0	2.125	2.2	2	1	1.75	2.57143
	NA-LC	9.5	29.75	11.5	7.25	24	34.25	34.75	58.5	64.5	22.25
	SubC	0.4	3.77778	3	0.4	2.625	4.75	4	1.66667	2.85714	3.85714
	A7	0.333333	1	0	0	0.5	0	0.5	0	0.67	0
	PB	0.75	10.25	2.5	2.53165	2.25	1.33333	1.33333	7	1.66667	1.33333
	TH with mCherry /TH+ neurons (%)
				male				female
	A1/C1	11.1111	14.0969	2.33333	10.3343	17.341	16.7421	23.1707	5	10.9034	10.4294
	A2/C2	2.26537	3.90244	1.36364	2.99145	19.7531	10.8108	6.66667	4.97738	15.9091	6.10329
	A5	8.51064	29.4643	0	8.33333	16.0377	18.3333	20	16.6667	10.4478	23.6842
	NA-LC	4.6344	21.7153	5.07881	7.25552	15.6863	20.9801	26.5267	27.1147	34.492	16.7608
	SubC	2.46914	10.5263	0.472813	6.19835	8.43373	12.0253	21.6216	4.06504	3.53982	7.67045
	A7	1.20482	5	0	0	3.57143	0	5.88235	0	3.33	0
	PB	0	24.2604	4.36681	2.531	15.5172	16.6667	28.5714	8.83281	3.22581	2.31214

## Sheet: Fig. 4
Fig. 4. Selective chemogenetic activation of ARN-projecting NA neurons suppresses the ARNKISS pulse generator in female and male mice.
(d-f) The number of synchronization events (SEs) during 4-h baseline, and over the first and second 4-h time bins following vehicle (VEH) and different doses of CNO injections in non-hM3Dq-expressing control females (d), as well as in hM3Dq-expressing female (e), and male mice (f).
(d)	The number of SEs during 4-h baseline, and over the first and second 4-h time bins following VEH and different doses of CNO injections in non-hM3Dq-expresing control females
		VEH						CNO 3 mg/kg
		mouse #1	mouse #2	mouse #3	mouse #4	mouse #5	mouse #6	mouse #1	mouse #2	mouse #3	mouse #4	mouse #5	mouse #6
	BL (1-4h)	1	2	3	1	0	3	4	1	2	2	3	2
	1-4h	2	1	2	2	3	2	3	3	3	1	2	1
	5-8h	5	3	4	2	3	2	8	3	2	2	5	1
(e)	The number of SEs during 4-h baseline, and over the first and second 4-h time bins following VEH and different doses of CNO injections in hM3Dq-expressing females
		VEH							0.75 mg/kg
		mouse #1	mouse #2	mouse #3	mouse #4	mouse #5	mouse #6	mouse #7	mouse #1	mouse #2	mouse #3	mouse #4	mouse #5	mouse #6	mouse #7
	BL (1-4h)	2	2	5	1	2	3	5	3	3	3	1	5	6	4
	1-4h	3	3	3	2	3	3	4	1	3	3	0	1	4	2
	5-8h	5	5	5	3	7	9	8	4	5	6	3	7	10	10
		1.5 mg/kg							3 mg/kg
		mouse #1	mouse #2	mouse #3	mouse #4	mouse #5	mouse #6	mouse #7	mouse #1	mouse #2	mouse #3	mouse #4	mouse #5	mouse #6	mouse #7
	BL (1-4h)	3	3	3	2	4	4	2	3	3	2	1	2	6	4
	1-4h	1	2	2	1	2	3	0	0	1	1	0	1	2	0
	5-8h	4	4	6	2	5	9	4	3	6	4	1	6	9	6
(f)	The number of SEs during 4-h baseline, and over the first and second 4-h time bins following VEH and different doses of CNO injections in hM3Dq-expresing males
		VEH							CNO 3 mg/kg
		mouse #1	mouse #2	mouse #3	mouse #4	mouse #5	mouse #6	mouse #7	mouse #1	mouse #2	mouse #3	mouse #4	mouse #5	mouse #6	mouse #7
	BL (1-4h)	2	2	1	1	4	3	1	2	3	4	1	3	3	2
	1-4h	1	5	1	1	3	3	2	0	0	0	1	1	1	0
	5-8h	3	7	3	2	2	3	4	2	3	2	3	3	4	3
(h-j) Onset times of SEs following CNO injection in control female mice (h), as well as in hM3Dq-expressing female (i), and male mice (j).
(h)	Onset times of SEs following CNO injection in non-hM3D-expressing control female mice
		VEH						CNO 3 mg/kg
		Mouse #1	Mouse #2	Mouse #3	Mouse #4	Mouse #5	Mouse #6	Mouse #1	Mouse #2	Mouse #3	Mouse #4	Mouse #5	Mouse #6
	1st SE	183.25	179	120	107.5	97.5	69.5	74	62.75	11.25	104.75	111.5	189.75
	2nd SE	197.75	285	207.5	116	200.5	166.25	111.25	127	137.25	260.75	198.75	341.75
	3rd SE	286.5	386	297.75	271.5	238.25	363.5	209.5	237.75	201	472.75	319.5	595
(i)	Onset times of SEs following CNO injection in hM3D-expressing female mice
		VEH							CNO 3 mg/kg
		Mouse #1	Mouse #2	Mouse #3	Mouse #4	Mouse #5	Mouse #6	Mouse #7	Mouse #1	Mouse #2	Mouse #3	Mouse #4	Mouse #5	Mouse #6	Mouse #7
	1st SE	100.25	20.5	17.5	19	21	17.25	30.25	279.25	166.5	142	259	234.75	209.5	272
	2nd SE	167	139.75	133.5	187.5	89	166.5	158.25	305	259.25	293	482.75	279.75	228	329.25
	3rd SE	339	217.25	196.25	311.5	186.75	186.5	172.25	412.5	275	372.75	550	296.5	279.25	343.25
(j)	Onset times of SEs following CNO injection in hM3D-expressing male mice
		VEH							CNO 3 mg/kg
		Mouse #1	Mouse #2	Mouse #3	Mouse #4	Mouse #5	Mouse #6	Mouse #7	Mouse #1	Mouse #2	Mouse #3	Mouse #4	Mouse #5	Mouse #6	Mouse #7
	1st SE	32.5	30	194.5	145.75	19.75	12	34.5	345.25	285	306	222.75	237.75	208.75	343.75
	2nd SE	251.25	57.25	280	280	156.5	105.25	219.25	417	332.75	365.25	254.5	310.25	290.75	388.25
	3rd SE	335.25	84	394.25	391	171.75	211	266.75	612.5	366.75	590	333.75	410	350.5	461

## Sheet: Fig. 5
Fig. 5. Selective chemogenetic activation of ARN-projecting NA neurons has no effect on the population activity of ARNKISS neurons in hM3Dq-expressing ovariectomized mice.
(c) The number of SEs during the 4-h baseline period, during the first and second 4-h time bins after s.c. VEH (saline) and 3 mg/kg CNO injections recorded on the same (N = 5) mice.
		Baseline					VEH					CNO 3 mg/kg
		Mouse #1	Mouse #2	Mouse #3	Mouse #4	Mouse #5	Mouse #1	Mouse #2	Mouse #3	Mouse #4	Mouse #5	Mouse #1	Mouse #2	Mouse #3	Mouse #4	Mouse #5
	BL (1-4h)	10	9	14	17	20	6	8	9	17	11	5	8	10	13	13
	5-8h	5	9	11	12	14	5	9	10	14	8	4	8	6	12	10
	9-12h	10	12	14	18	19	10	10	9	15	12	8	10	9	15	13
(d) The number of SEs during the 4-h baseline period, during the first and second 4-h time bins after s.c. VEH (saline) and 3 mg/kg CNO injections recorded on the same (N = 5) mice.
		VEH					CNO 3 mg/kg
		Mouse #1	Mouse #2	Mouse #3	Mouse #4	Mouse #5	Mouse #1	Mouse #2	Mouse #3	Mouse #4	Mouse #5
	1st SE	9.5	5.25	7.75	4.75	15.5	44.25	5	9	6.75	11.75
	2nd SE	69.75	21	17.25	15.25	52.75	77	61	86.75	21.5	25.5
	3rd SE	83.25	73	46.5	53.75	59.25	161.5	83	104	61.5	44.25

## Sheet: Fig. 6
Fig. 6. Selective chemogenetic inhibition of the ARN-projecting NA neurons exerts short-lived stimulatory effect on ARNKISS neurons in diestrous female and male mice.
Cell attached LC firing freq. in CNO
CNO appl	Animal			Firing rate (Hz)
			Pre (n)	Pre Hz (-3 to -0.5m)	CNO (n)	CNO Hz (+0.5 to +1.5)					Cell means pre	0.473333	post:	0.025
1	Mouse #1		94	0.626667	2	0.0333333						3.01667		0.316667
2	Mouse #1		48	0.32	1	0.0166667						0.96		0.3
3	Mouse #2		442	2.94667	27	0.45					Mean:	1.48333		0.213889	= 85.6 % decrease
4	Mouse #2		463	3.08667	11	0.183333
5	Mouse #3		144	0.96	18	0.3
(d-e) The number of synchronization events (SEs) of ARNKISS neurons in freely behaving hM4Di-expressing female (d) and male mice (e) during 4-h baseline, and during the first and second 4-h time bins following s.c. injection of VEH and different doses of CNO.
(d) The number of SEs of ARNKISS neurons in freely behaving hM4Di-expressing female mice during 4-h baseline, and during the first and second 4-h time bins following s.c. injection of VEH and different doses of CNO.
	VEH									CNO 0.75 mg/kg									CNO 1.5 mg/kg									CNO 3 mg/kg
	mouse #1	mouse #2	mouse #3	mouse #4	mouse #5	mouse #6	mouse #7	mouse #8	mouse #9	mouse #1	mouse #2	mouse #3	mouse #4	mouse #5	mouse #6	mouse #7	mouse #8	mouse #9	mouse #1	mouse #2	mouse #3	mouse #4	mouse #5	mouse #6	mouse #7	mouse #8	mouse #9	mouse #1	mouse #2	mouse #3	mouse #4	mouse #5	mouse #6	mouse #7	mouse #8	mouse #9
BL (1-4h)	3	0	10	3	2	2	4	3	4	0	2	8	6	3	2	4	1	5	1	1	9	7	5	2	1	5	3	3	1	7	4	4	3	4	1	6
1-4h	2	2	6	3	2	2	3	3	4	2	0	5	5	5	3	4	1	5	1	2	8	5	5	2	2	3	3	3	3	7	4	5	4	3	2	5
5-8h	1	4	11	6	5	6	7	3	6	0	4	8	9	8	6	8	3	7	1	5	8	4	5	1	8	5	7	1	2	9	4	4	5	7	3	8
(e) The number of SEs of ARNKISS neurons in freely behaving hM4Di-expressing male mice during 4-h baseline, and during the first and second 4-h time bins following s.c. injection of VEH and different doses of CNO.
	VEH							CNO 3 mg/kg
	mouse #1	mouse #2	mouse #3	mouse #4	mouse #5	mouse #6	mouse #7	mouse #1	mouse #2	mouse #3	mouse #4	mouse #5	mouse #6	mouse #7
BL 1-4h	2	1	1	2	1	3	1	1	2	0	2	2	3	1
5-8h	1	1	0	2	6	1	1	1	2	1	2	1	3	2
9-12h	2	3	5	1	3	4	4	4	3	1	2	5	4	3
(f-g) The onset times of SEs following s.c. injection of CNO and VEH in hM4Di-expresing female (f) and male (g) mice.
(f) The onset times of SEs following s.c. injection of CNO and VEH in hM4Di-expresing female mice.
	VEH									CNO 3 mg/kg
	mouse #1	mouse #2	mouse #3	mouse #4	mouse #5	mouse #6	mouse #7	mouse #8	mouse #9	mouse #1	mouse #2	mouse #3	mouse #4	mouse #5	mouse #6	mouse #7	mouse #8	mouse #9
iSEi from inj	116.25	46	8.5	137	131.5	37.75	124.75	115	65.75	27.25	30	20	14.75	22.5	14.5	37	130.25	10.25
iSEi from 1st SE	100	126.5	80.75	7.5	60.25	100.25	17	111.5	37.75	133.5	72	18.25	83	110	63.5	106.75	105.5	46
iSEi from 2nd SE	95.5	150	18.25	14.25	81.75	135.5	97.75	10	73.75	46.75	84.75	79.5	90.75	6.5	56.75	48.75	116	43.75
(g) The onset times of SEs following s.c. injection of CNO and VEH in hM4Di-expresing male mice.
	VEH							CNO 3 mg/kg
	mouse #1	mouse #2	mouse #3	mouse #4	mouse #5	mouse #6	mouse #7	mouse #1	mouse #2	mouse #3	mouse #4	mouse #5	mouse #6	mouse #7
iSEi from inj	191.25	27.5	248.5	137	30.25	35.75	183.25	24.5	153.25	126.75	27.5	116.5	170	14
iSEi from 1st SE	158.75	235.75	89.75	143.5	146	14.25	83	281.75	18.5	187	110.75	60.25	70.5	126.5
iSEi from 2nd SE	105.5	149.25	32.25	38.75	107.25	11.25	71	35.25	106	176.25	92.25	81.5	115.5	105.25

## Sheet: Fig. 7
Fig. 7. Local infusion of adrenergic compounds modulates the ARNKISS neuron synchronization in diestrous female mice
(b) The onset of SEs from the time of microinfusions of vehicle (VEH), (N = 9), 20 μM noradrenaline (NA) (N = 9) and 20 μM propranolol (PRO) (N = 4).
	VEH	NA 20μM	PRO 20uM
Mouse #1	120.75	209.5
Mouse #2	33	114.75
Mouse #3		216.25
Mouse #4	99.5	111.75
Mouse #5	151.25	108.75	5.75
Mouse #6	105.25
Mouse #7	90.5		4
Mouse #8	89	155.25	5.5
Mouse #9		181.75
Mouse #10			48.5
Mouse #11	68.47
Mouse #12		359.73
Mouse #13		447.4
Mouse #14	19.26
(c) the onset times of SEs from the microinfusions of VEH, (N = 5) and 20 μM phenoxybenzamine (PHX) (N = 5).
	VEH	PHX
Mouse #1	249.5	8.6333
Mouse #2	136.433	8.533
Mouse #3	283.53	81.7
Mouse #4	250.63	8.43
Mouse #5	80.6	61.3
